# Supplementary material for: Interaction of Ions in Organic and Aqueous Media with an Ion-Pair Sensor Equipped with a BODIPY Reporter: An ON1-OFF-ON2-ON3 Fluorescent Assay
Source: Int J Mol Sci. 2023 May 10;24(10):8536. doi: 10.3390/ijms24108536 (PMC10218023; doi:10.3390/ijms24108536)
Supplement: Supplementary file 1 [file ijms-24-08536-s001.zip]

Archive with 1 entries (1 files):
- ijms-2370138-supplementary.pdf
